# Supplementary material for: Illustration of the Importance of Adjustment for within- and between-Person Variability in Dietary Intake Surveys for Assessment of Population Risk of Micronutrient Deficiency/Excess Using an Example Data Set
Source: Nutrients. 2022 Jan 11;14(2):285. doi: 10.3390/nu14020285 (PMC8781123; doi:10.3390/nu14020285)
Supplement: Supplementary file 1 [file nutrients-14-00285-s001.zip]

Archive with 1 entries (1 files):
- nutrients-1516337-supplementary.pdf
